# Supplementary material for: Rpv29, Rpv30 and Rpv31: Three Novel Genomic Loci Associated With Resistance to Plasmopara viticola in Vitis vinifera
Source: Front Plant Sci. 2020 Oct 8;11:562432. doi: 10.3389/fpls.2020.562432 (PMC7583455; doi:10.3389/fpls.2020.562432)
Supplement: Supplementary Table S1 — List of grapevine accessions phenotyped for their resistance/susceptibility to P. viticola infection and genotyped by the Vitis18kSNP genotyping array. Phenotype column reports the resistance (1) or susceptibility to P. Viticola infection and resistance levels. The accessions showing a percentage of infection lower than 25%, in the three years of sampling (2017, 2018, and 2019), were considered resistant. Phenotypical evaluations were performed in triplicate. [file Table_1.xlsx]

## Sheet: Sheet1
Supplementary Table 1. List of grapevine accessions phenotyped for their resistance/susceptibility to P. viticola infection and genotyped by the Vitis18kSNP genotyping array. Phenotype column reports the resistance (1) or susceptibility to P. Viticola infection and resistance levels. The accessions showing a percentage of infection lower than 25 %, in the three years of sampling (2017, 2018 and 2…
Accession ID	Population	Cultivar name	Phenotype	Resistance level
ID 109	Mgaloblishvili self-pollinated	-	1	69.7964
ID 122	Mgaloblishvili self-pollinated	-	1	71.1833
ID 124	Mgaloblishvili self-pollinated	-	1	81.7061
ID 138	Mgaloblishvili self-pollinated	-	1	73.3666
ID L22A	Mgaloblishvili self-pollinated/Germplasm	Mgaloblishvili	1	81.2757
ID LIB 56	Mgaloblishvili self-pollinated	-	1	75.5289
ID M22A	Germplasm	Zerdagi	1	82.5256
ID M22E	Germplasm	Kamuri shavi	1	84.4689
ID M22F	Germplasm	Jani bakhvis	1	71.8465
ID 1	Mgaloblishvili self-pollinated	-	0	53.3076
ID 100	Mgaloblishvili self-pollinated	-	0	30.4128
ID 101	Mgaloblishvili self-pollinated	-	0	47.4518
ID 102	Mgaloblishvili self-pollinated	-	0	28.4975
ID 106	Mgaloblishvili self-pollinated	-	0	52.5371
ID 11	Mgaloblishvili self-pollinated	-	0	43.9075
ID 113	Mgaloblishvili self-pollinated	-	0	12.0088
ID 114	Mgaloblishvili self-pollinated	-	0	51.7666
ID 115	Mgaloblishvili self-pollinated	-	0	15.8613
ID 116	Mgaloblishvili self-pollinated	-	0	44.0616
ID 121	Mgaloblishvili self-pollinated	-	0	39.5927
ID 125	Mgaloblishvili self-pollinated	-	0	39.5927
ID 128	Mgaloblishvili self-pollinated	-	0	46.3731
ID 135	Mgaloblishvili self-pollinated	-	0	28.1233
ID 137	Mgaloblishvili self-pollinated	-	0	27.8811
ID 14	Mgaloblishvili self-pollinated	-	0	7.68167
ID 141	Mgaloblishvili self-pollinated	-	0	42.6747
ID 153	Mgaloblishvili self-pollinated	-	0	64.8652
ID 153 M	Mgaloblishvili self-pollinated	-	0	19.978
ID 155	Mgaloblishvili self-pollinated	-	0	35.8943
ID 155 M	Mgaloblishvili self-pollinated	-	0	56.6208
ID 157 M	Mgaloblishvili self-pollinated	-	0	0
ID 16	Mgaloblishvili self-pollinated	-	0	14.4744
ID 176	Mgaloblishvili self-pollinated	-	0	62.3996
ID 18	Mgaloblishvili self-pollinated	-	0	17.2482
ID 181	Mgaloblishvili self-pollinated	-	0	24.7991
ID 182	Mgaloblishvili self-pollinated	-	0	31.8877
ID 185	Mgaloblishvili self-pollinated	-	0	14.0121
ID 186	Mgaloblishvili self-pollinated	-	0	61.1668
ID 188	Mgaloblishvili self-pollinated	-	0	2.3005
ID 193	Mgaloblishvili self-pollinated	-	0	17.4023
ID 196	Mgaloblishvili self-pollinated	-	0	24.7221
ID 198	Mgaloblishvili self-pollinated	-	0	15.5531
ID 199	Mgaloblishvili self-pollinated	-	0	26.6263
ID 2	Mgaloblishvili self-pollinated	-	0	20.9466
ID 207	Mgaloblishvili self-pollinated	-	0	0.143093
ID 21	Mgaloblishvili self-pollinated	-	0	16.1695
ID 210	Mgaloblishvili self-pollinated	-	0	51.4584
ID 40	Mgaloblishvili self-pollinated	-	0	46.3071
ID 42	Mgaloblishvili self-pollinated	-	0	1.03467
ID 43	Mgaloblishvili self-pollinated	-	0	21.475
ID 45	Mgaloblishvili self-pollinated	-	0	35.6522
ID 46	Mgaloblishvili self-pollinated	-	0	21.2548
ID 47	Mgaloblishvili self-pollinated	-	0	33.7479
ID 55	Mgaloblishvili self-pollinated	-	0	11.0842
ID 57	Mgaloblishvili self-pollinated	-	0	24.1827
ID 58	Mgaloblishvili self-pollinated	-	0	12.2179
ID 61	Mgaloblishvili self-pollinated	-	0	39.5927
ID 65	Mgaloblishvili self-pollinated	-	0	31.6896
ID 67	Mgaloblishvili self-pollinated	-	0	18.0187
ID 69	Mgaloblishvili self-pollinated	-	0	42.6087
ID 74	Mgaloblishvili self-pollinated	-	0	31.4254
ID 78	Mgaloblishvili self-pollinated	-	0	35.8943
ID 80	Mgaloblishvili self-pollinated	-	0	23.5663
ID 81	Mgaloblishvili self-pollinated	-	0	30.3027
ID 82	Mgaloblishvili self-pollinated	-	0	26.8244
ID 87	Mgaloblishvili self-pollinated	-	0	44.3258
ID 89	Mgaloblishvili self-pollinated	-	0	39.4386
ID 94	Mgaloblishvili self-pollinated	-	0	4.05107
ID 95	Mgaloblishvili self-pollinated	-	0	30.9631
ID 97	Mgaloblishvili self-pollinated	-	0	46.219
ID 99	Mgaloblishvili self-pollinated	-	0	41.4419
ID L21E	Germplasm	Saperavi grdzelmtevana	0	29.1282
ID L21F	Germplasm	Zakatalis tsiteli	0	23.9978
ID L22B	Germplasm	Marguli sapere	0	48.962
ID L22C	Germplasm	Gabekhouri tsiteli	0	58.1156
ID L23A	Germplasm	Khushia shavi	0	56.7287
ID L23B	Germplasm	Orona	0	25.8013
ID L23D	Germplasm	Okhtoura	0	57.1431
ID L24C	Germplasm	Zakatalis tetri	0	48.5066
ID LIB 13	Mgaloblishvili self-pollinated	-	0	13.2416
ID LIB 145	Mgaloblishvili self-pollinated	-	0	7.694
ID LIB 150	Mgaloblishvili self-pollinated	-	0	41.1337
ID LIB 16	Mgaloblishvili self-pollinated	-	0	25.4155
ID LIB 25	Mgaloblishvili self-pollinated	-	0	1.68409
ID LIB 30	Mgaloblishvili self-pollinated	-	0	36.6648
ID LIB 48	Mgaloblishvili self-pollinated	-	0	20.022
ID LIB 49	Mgaloblishvili self-pollinated	-	0	55.9274
ID LIB 55	Mgaloblishvili self-pollinated	-	0	42.0583
ID LIB 60	Mgaloblishvili self-pollinated	-	0	59.934
ID LIB 63	Mgaloblishvili self-pollinated	-	0	53.7717
ID LIB 66	Mgaloblishvili self-pollinated	-	0	43.9075
ID LIB 70	Mgaloblishvili self-pollinated	-	0	21.7171
ID LIB 72	Mgaloblishvili self-pollinated	-	0	25.4155
ID LIB 78	Mgaloblishvili self-pollinated	-	0	33.5828
ID LIB 91	Mgaloblishvili self-pollinated	-	0	28.1893
ID M21A	Germplasm	Ghvinis tsiteli	0	55.7567
ID M21B	Germplasm	Kharistvala shavi	0	47.9934
ID M21C	Germplasm	Tqupkvirta	0	49.24
ID M21F	Germplasm	Goruli mtsvane	0	63.1694
ID M22B	Germplasm	Paneshi	0	61.4436
ID M23A	Germplasm	Tkbili kurdzeni	0	54.0936
ID M24A	Germplasm	Asuretuli shavi	0	51.5971
ID M24C	Germplasm	Argvetula	0	50.0715
ID M24E	Germplasm	Ananura	0	30.5151
ID M24F	Germplasm	Tchvitiluri	0	70.1816
ID N21A	Germplasm	Gorula	0	42.8619
ID N21B	Germplasm	Tita kartlis	0	21.2251
ID N21D	Germplasm	Shavkapito	0	50.6252
ID N22A	Germplasm	Otskhanuri sapere	0	38.2829
ID N22B	Germplasm	Orbeluri ojaleshi	0	41.0589
ID N22D	Germplasm	Rkatsiteli	0	44.2471
ID N23B	Germplasm	Bazaleturi	0	61.5834
ID N23D	Germplasm	Vertkvitchalis tetri	0	62.5542
ID N23F	Germplasm	Adanasuri	0	49.6544
ID N24A	Germplasm	Ojaleshi	0	68.24
ID N24B	Germplasm	Aladasturi	0	56.8663
ID N24C	Germplasm	Tchumuta	0	58.2559
ID N24F	Germplasm	Adjaruli tetri	0	75.7292
ID O21A	Germplasm	Tamaris vazi	0	23.8602
ID O21B	Germplasm	Saperavi atenis	0	62.694
ID O21C	Germplasm	Tkvlapa shavi	0	47.9906
ID O21D	Germplasm	Tavkveri	0	59.7799
ID O22A	Germplasm	Sapena	0	52.8453
ID O22C	Germplasm	Rkatsiteli vardisperi	0	37.7298
ID O22D	Germplasm	Tskobila	0	31.2114
ID O22E	Germplasm	Danakharuli	0	42.1684
ID O23A	Germplasm	Maghlari tvrina	0	46.743
ID O23B	Germplasm	Rko shavi	0	52.4293
ID O23C	Germplasm	Dziganidzis Shavi	0	60.0572
ID O23D	Germplasm	Didshavi	0	58.393
ID O23E	Germplasm	Kvelouri	0	40.2245
ID O23F	Germplasm	Samarkhi	0	50.0727
