# Supplementary material for: Rpv29, Rpv30 and Rpv31: Three Novel Genomic Loci Associated With Resistance to Plasmopara viticola in Vitis vinifera
Source: Front Plant Sci. 2020 Oct 8;11:562432. doi: 10.3389/fpls.2020.562432 (PMC7583455; doi:10.3389/fpls.2020.562432)
Supplement: Supplementary Table S3 — Ancestry values at K = 3 detected for SNP profiles of 132 grapevine accessions, belonging to a Mgaloblishvili self-pollinated population (84) and Georgian germplasm population (48), genotyped at 18 k loci. [file Table_3.xlsx]

## Sheet: Sheet1
Supplementary Table 3. Ancestry values at K = 3 detected for SNP profiles of 132 grapevine accessions, belonging to a Mgaloblishvili self-pollinated (84) and Georgian germplasm population (48), genotyped at 18k loci.
Accession ID	G1	G2	G3
ID 40	0.996812	9.9991e-05	0.00308846
ID 181	0.9863	0.0136003	9.9991e-05
ID LIB 66	0.998629	9.9991e-05	0.00127081
ID 99	0.975331	9.9991e-05	0.0245692
ID 65	0.9998	9.999e-05	9.999e-05
ID 157 M	0.989245	9.9991e-05	0.0106555
ID 124	0.981915	9.9991e-05	0.0179853
ID 95	0.987706	9.9991e-05	0.0121943
ID LIB 70	0.971915	0.0140418	0.0140429
ID 42	0.9998	9.999e-05	9.999e-05
ID 182	0.967805	9.9991e-05	0.0320953
ID 121	0.985844	0.00987774	0.00427855
ID L22A	0.9998	9.999e-05	9.999e-05
ID LIB 16	0.994651	0.00524858	9.9991e-05
ID 176	0.985698	0.000566827	0.0137347
ID 43	0.974148	0.0217649	0.00408713
ID 97	0.960316	9.9991e-05	0.0395839
ID LIB 13	0.953395	9.9991e-05	0.0465051
ID 69	0.9998	9.999e-05	9.999e-05
ID 122	0.996789	9.9991e-05	0.00311106
ID 21	0.985631	0.0142687	9.9991e-05
ID 153	0.931978	0.00768434	0.0603372
ID LIB 56	0.990288	0.00961211	9.9991e-05
ID 94	0.973586	0.0245251	0.00188916
ID 61	0.929817	9.9991e-05	0.0700831
ID 207	0.994219	9.9991e-05	0.00568106
ID 116	0.992215	9.9991e-05	0.00768492
ID 87	0.985064	9.9991e-05	0.014836
ID LIB 60	0.986973	9.9991e-05	0.012927
ID 155	0.985529	0.0021871	0.012284
ID 114	0.989562	9.9991e-05	0.0103377
ID 153 M	0.943664	0.0562362	9.9991e-05
ID 210	0.992406	0.00687543	0.000718947
ID 89	0.9998	9.999e-05	9.999e-05
ID LIB 63	0.967438	0.00227756	0.030284
ID 199	0.975149	0.0150593	0.00979189
ID 67	0.970688	9.9991e-05	0.0292118
ID 115	0.9998	9.999e-05	9.999e-05
ID 155 M	0.987854	0.0120462	9.9991e-05
ID 14	0.941094	0.014614	0.044292
ID 138	0.969951	9.9991e-05	0.0299493
ID LIB 48	0.969333	9.9991e-05	0.0305666
ID 55	0.995905	0.00399531	9.9991e-05
ID 196	0.976384	0.00582382	0.0177925
ID LIB 145	0.940979	0.00775609	0.0512649
ID 113	0.983141	0.0167586	9.9991e-05
ID 81	0.995414	0.0044857	9.9991e-05
ID LIB 49	0.948291	0.0312193	0.0204895
ID 16	0.9998	9.999e-05	9.999e-05
ID 141	0.96398	0.0359197	9.9991e-05
ID 106	0.967846	9.9991e-05	0.0320544
ID LIB 150	0.9998	9.999e-05	9.999e-05
ID 57	0.989048	9.9991e-05	0.0108525
ID 198	0.9998	9.999e-05	9.999e-05
ID 137	0.97677	0.0169822	0.00624779
ID 18	0.9998	9.999e-05	9.999e-05
ID 82	0.9998	9.999e-05	9.999e-05
ID LIB 55	0.973729	0.01666	0.00961079
ID 193	0.9998	9.999e-05	9.999e-05
ID 58	0.981097	9.9991e-05	0.0188027
ID 109	0.954385	9.9991e-05	0.0455154
ID 1	0.979272	0.0206279	9.9991e-05
ID 128	0.996797	0.00310264	9.9991e-05
ID LIB 25	0.972929	9.9991e-05	0.0269715
ID 80	0.970281	0.025996	0.00372265
ID 45	0.956163	0.00432442	0.0395127
ID 186	0.990202	0.00969771	9.9991e-05
ID LIB 72	0.9998	9.999e-05	9.999e-05
ID 102	0.97389	9.9991e-05	0.0260096
ID 74	0.960229	0.00980124	0.0299694
ID LIB 30	0.996421	0.00347866	9.9991e-05
ID 2	0.9998	9.999e-05	9.999e-05
ID 135	0.99573	9.9991e-05	0.00417019
ID 100	0.98601	0.00890332	0.00508661
ID LIB 78	0.982398	9.9991e-05	0.0175017
ID 46	0.9998	9.999e-05	9.999e-05
ID 188	0.978873	0.0210273	9.9991e-05
ID 125	0.990419	0.00948087	9.9991e-05
ID 11	0.9998	9.999e-05	9.999e-05
ID 78	0.985407	9.9991e-05	0.014493
ID 185	0.974628	0.0252718	9.9991e-05
ID 47	0.9998	9.999e-05	9.999e-05
ID 101	0.962846	0.0346168	0.00253767
ID LIB 91	0.988969	0.0109308	9.9991e-05
ID N22B	9.999e-05	0.9998	9.999e-05
ID O21C	0.0131739	0.986726	9.9991e-05
ID M21F	0.0295428	0.702869	0.267589
ID N23D	0.171004	0.186426	0.64257
ID N24B	9.999e-05	9.999e-05	0.9998
ID N24A	9.999e-05	9.999e-05	0.9998
ID O21A	0.0680328	0.405076	0.526891
ID L22C	0.138802	0.10634	0.754858
ID N22D	9.9991e-05	0.679176	0.320724
ID O23A	0.0399164	0.0715149	0.888569
ID L23D	0.0254293	0.517398	0.457172
ID O23F	0.0154317	0.00166286	0.982905
ID O23C	0.039564	0.0711728	0.889263
ID M24A	0.0371043	0.389119	0.573777
ID L23B	0.147127	0.0215674	0.831306
ID M24F	0.133727	0.129507	0.736766
ID L21F	0.0126058	0.611279	0.376115
ID L23A	0.103308	0.100435	0.796257
ID O22A	9.9991e-05	0.620644	0.379256
ID N24C	0.203253	0.0697943	0.726953
ID N24F	0.0681476	0.0286769	0.903175
ID M21C	9.9991e-05	0.627877	0.372023
ID M24C	0.104846	0.0907647	0.804389
ID N21D	0.0136249	0.932423	0.0539522
ID O23B	0.0891739	0.342189	0.568638
ID N23B	0.117019	0.204573	0.678408
ID O21B	9.999e-05	0.9998	9.999e-05
ID L21E	0.0691723	0.433	0.497827
ID O21D	0.0648759	0.556671	0.378453
ID M21A	0.0318211	0.892279	0.0759002
ID O22D	9.999e-05	0.9998	9.999e-05
ID N21A	0.0133012	0.582191	0.404508
ID M22F	0.0776869	0.0538999	0.868413
ID N21B	0.089329	0.359968	0.550703
ID M24E	0.0072085	0.471337	0.521454
ID L22B	0.0315335	0.42184	0.546627
ID M21B	0.000720837	0.501365	0.497915
ID O22E	9.9991e-05	0.510235	0.489665
ID O23D	0.0241483	0.562111	0.413741
ID M22A	0.0260791	0.973821	9.9991e-05
ID N22A	9.999e-05	0.9998	9.999e-05
ID M23A	0.00661507	0.885584	0.107801
ID M22E	0.1041	0.0925993	0.803301
ID L24C	0.00860457	0.536813	0.454582
ID M22B	9.999e-05	0.9998	9.999e-05
ID O22C	9.9991e-05	0.678858	0.321042
ID N23F	0.0373089	0.0780741	0.884617
ID O23E	0.0844714	0.482316	0.433213
