# Supplementary material for: Rpv29, Rpv30 and Rpv31: Three Novel Genomic Loci Associated With Resistance to Plasmopara viticola in Vitis vinifera
Source: Front Plant Sci. 2020 Oct 8;11:562432. doi: 10.3389/fpls.2020.562432 (PMC7583455; doi:10.3389/fpls.2020.562432)
Supplement: Supplementary Table S5 — Allele information on SNP loci detected in a region spanning 100 kb upstream and downstream the three loci associated (highlighted in gray) to the P. viticola resistance. In red: resistant genotypes. [file Table_5.xlsx]

## Sheet: Sheet1
Supplementary Table 5. Allele information on SNP loci detected in a region spanning 100kb upstream and downstream the three loci associated (highlighted in grey) to the P. viticola resistance. In red: resistant genotypes.
Accession ID	Resistant level	Chromosome 3			Chromosome 14							Chromosome 16
		lb_G_T_chr3_16133045	ae_T_C_chr3_16164211	cn_C_T_chr3_16229046	chr14_21534631_C_T	chr14_21540043_C_T	chr14_21613512_C_T	chr14_21632108_C_T	chr14_21633763_C_T	chr14_21666228_G_T	ae_C_T_chr14_21693204	chr16_21305250_A_G	chr16_21324783_A_G	chr16_21348749_G_T	chr16_21374358_A_G	chr16_21396785_A_G	li_T_C_chr16_21398409	chr16_21405690_A_C	chr16_21452310_A_G	chr16_21473117_A_G	chr16_21496611_A_G	chr16_21499064_A_G
ID 40	46.3071	BB	AA	BB	BB	BB	BB	BB	BB	AA	BB	AB	BB	BB	AA	BB	AA	AA	AA	BB	AA	AB
ID 181	24.7991	BB	AA	BB	BB	BB	BB	AB	AB	AB	BB	AB	BB	BB	AA	BB	AA	AA	AA	BB	AA	AB
ID LIB 66	43.9075	BB	AA	BB	BB	BB	BB	AB	AB	AB	BB	AB	BB	BB	AA	BB	AA	AA	AA	BB	AA	AB
ID 99	41.4419	BB	AA	BB	BB	BB	BB	AB	AB	AB	BB	BB	BB	BB	AA	BB	AA	AA	AA	BB	AA	BB
ID 65	31.6896	BB	AA	BB	BB	BB	BB	NC	AB	NC	BB	BB	BB	BB	AA	BB	AA	AA	AA	BB	AA	BB
ID 157 M	0	BB	AA	BB	BB	BB	BB	AB	AB	AB	BB	AB	BB	BB	AA	BB	AA	AA	AA	BB	AA	AB
ID 124	81.7061	BB	AA	BB	BB	BB	AB	AB	AB	AB	BB	BB	BB	BB	AA	BB	AB	AA	AA	BB	AA	BB
ID 95	30.9631	BB	AA	BB	BB	BB	BB	BB	BB	AA	BB	BB	BB	BB	AA	BB	AA	AA	AA	BB	AA	BB
ID LIB 70	21.7171	BB	AA	BB	BB	BB	BB	AA	AA	BB	BB	BB	BB	BB	AA	BB	AA	AA	AA	BB	AA	BB
ID 42	1.03467	BB	AA	AB	BB	BB	BB	BB	BB	AA	BB	NC	BB	BB	AA	BB	AA	AA	AA	BB	AA	AB
ID 182	31.8877	BB	AA	BB	BB	BB	BB	BB	BB	AA	BB	AA	BB	BB	AA	BB	AA	AA	AA	BB	AA	AB
ID 121	39.5927	BB	AA	BB	BB	BB	BB	AB	AB	AB	BB	BB	BB	BB	AA	BB	AA	AA	AA	BB	AA	BB
ID L22A	81.2757	BB	AA	AB	BB	BB	AB	AB	AB	AB	BB	AB	BB	BB	AA	BB	AB	AA	AA	BB	AA	AB
ID LIB 16	25.4155	BB	AA	BB	BB	BB	BB	AB	AB	AB	BB	AB	BB	BB	AA	BB	AA	AA	AA	BB	AA	AB
ID 176	62.3996	BB	AA	BB	BB	BB	BB	AB	AB	AB	BB	AB	BB	BB	AA	BB	AA	AA	AA	BB	AA	AB
ID 43	21.475	BB	AA	BB	BB	BB	BB	AB	AB	AB	BB	AA	BB	BB	AA	BB	AA	AA	AA	BB	AA	AA
ID 97	46.219	BB	AA	BB	BB	BB	BB	AB	AB	AB	BB	AB	BB	BB	AA	BB	AA	AA	AA	BB	AA	AB
ID LIB 13	13.2416	BB	AA	BB	BB	BB	BB	BB	BB	AA	BB	BB	BB	BB	AA	BB	AA	AA	AA	BB	AA	BB
ID 69	42.6087	BB	AA	BB	BB	BB	BB	AB	AB	AB	BB	AB	BB	BB	AA	BB	AA	AA	AA	BB	AA	AB
ID 122	71.1833	BB	AA	AB	BB	BB	AB	AA	AA	BB	BB	AA	BB	BB	AA	BB	AA	AA	AA	BB	AA	AA
ID 21	16.1695	BB	AA	BB	BB	BB	BB	AB	AB	AB	BB	BB	BB	BB	AA	BB	AA	AA	AA	BB	AA	BB
ID 153	64.8652	BB	AA	BB	BB	BB	BB	AB	AB	AB	BB	AA	BB	BB	AA	BB	AA	AA	AA	BB	AA	AA
ID LIB 56	75.5289	BB	AA	BB	BB	BB	AB	AB	AB	AB	BB	AA	BB	BB	AA	BB	AB	AA	AA	BB	AA	AA
ID 94	4.05107	BB	AA	BB	BB	BB	BB	AB	AB	AB	BB	AB	BB	BB	AA	BB	AA	AA	AA	BB	AA	AB
ID 61	39.5927	BB	AA	BB	BB	BB	BB	AA	AA	BB	BB	AA	BB	BB	AA	BB	AA	AA	AA	BB	AA	AA
ID 207	0.143093	BB	AA	BB	BB	BB	BB	AB	AB	AB	BB	AB	BB	BB	AA	BB	AB	AA	AA	BB	AA	AB
ID 116	44.0616	BB	AA	BB	BB	BB	BB	AB	AB	AB	BB	BB	BB	BB	AA	BB	AA	AA	AA	BB	AA	BB
ID 87	44.3258	BB	AA	BB	BB	BB	BB	AB	AB	AB	BB	AB	BB	BB	AA	BB	AA	AA	AA	BB	AA	AB
ID LIB 60	59.934	BB	AA	BB	BB	BB	BB	AB	AB	AB	BB	AA	BB	BB	AA	BB	AA	AA	AA	BB	AA	AA
ID 155	35.8943	BB	AA	BB	BB	BB	BB	AA	AA	BB	BB	BB	BB	BB	AA	BB	AA	AA	AA	BB	AA	BB
ID 114	51.7666	BB	AA	AB	BB	BB	BB	AA	AA	BB	BB	AB	BB	BB	AA	BB	AA	AA	AA	BB	AA	AB
ID 153 M	19.978	BB	AA	BB	BB	BB	BB	NC	NC	AB	BB	AB	BB	BB	AA	BB	AA	AA	NC	BB	AA	AB
ID 210	51.4584	BB	AA	BB	BB	BB	BB	AB	AB	AB	BB	AB	BB	BB	AA	BB	AA	AA	AA	BB	AA	AB
ID 89	39.4386	BB	AA	BB	BB	BB	BB	AB	AB	AB	BB	AA	BB	BB	AA	BB	AB	AA	AA	BB	AA	AB
ID LIB 63	53.7717	BB	AA	BB	BB	BB	BB	BB	BB	AA	BB	BB	BB	BB	AA	BB	AA	AA	AA	BB	AA	BB
ID 199	26.6263	BB	AA	BB	BB	BB	BB	AA	AA	BB	BB	AB	BB	BB	AA	BB	AA	AA	AA	BB	AA	AB
ID 67	18.0187	BB	AA	BB	BB	BB	BB	BB	BB	AA	BB	BB	BB	BB	AA	BB	AA	AA	AA	BB	AA	BB
ID 115	15.8613	BB	AA	BB	BB	BB	BB	AB	AB	AB	BB	AB	BB	BB	AA	BB	AA	AA	AA	BB	AA	AB
ID 155 M	56.6208	BB	AA	BB	BB	BB	BB	AA	AA	BB	BB	AA	BB	BB	AA	BB	AA	AA	AA	BB	AA	AA
ID 14	7.68167	BB	AA	BB	BB	BB	BB	AB	AB	AB	BB	AA	BB	BB	AA	BB	AA	AA	AA	BB	AA	AA
ID 138	73.3666	BB	AA	AB	BB	BB	AB	AB	AB	AB	BB	AB	BB	BB	AA	BB	AA	AA	AA	BB	AA	AB
ID LIB 48	20.022	BB	AA	BB	BB	BB	BB	BB	BB	AA	BB	AA	BB	BB	AA	BB	AA	AA	AA	BB	AA	AA
ID 55	11.0842	BB	AA	BB	BB	BB	BB	AB	AB	AB	BB	AB	BB	BB	AA	BB	AA	AA	AA	BB	AA	AB
ID 196	24.7221	BB	AA	BB	BB	BB	BB	AB	AB	AB	BB	AB	BB	BB	AA	BB	AB	AA	AA	BB	AA	AB
ID LIB 145	7.694	BB	AA	BB	BB	BB	BB	AA	AA	BB	BB	AA	BB	BB	AA	BB	AA	AA	AA	BB	AA	AA
ID 113	12.0088	BB	AA	BB	BB	BB	BB	AB	AB	AB	BB	AB	BB	BB	AA	BB	AA	AA	AA	BB	AA	AB
ID 81	30.3027	BB	AA	BB	BB	BB	BB	AB	AB	AB	BB	AB	BB	BB	AA	BB	AA	AA	AA	BB	AA	AA
ID LIB 49	55.9274	BB	AA	BB	BB	BB	BB	AB	AB	AB	BB	AB	BB	BB	AA	BB	AA	AA	AA	BB	AA	AB
ID 16	14.4744	BB	AA	BB	BB	BB	BB	AA	AA	BB	BB	AB	BB	BB	AA	BB	AA	AA	AA	BB	AA	AB
ID 141	42.6747	BB	AA	BB	BB	BB	BB	BB	BB	AA	BB	AB	BB	BB	AA	BB	AA	AA	AA	BB	AA	AB
ID 106	52.5371	BB	AA	BB	BB	BB	BB	AB	AB	AB	BB	BB	BB	BB	AA	BB	AB	AA	AA	BB	AA	BB
ID LIB 150	41.1337	BB	AA	AB	BB	BB	BB	BB	BB	AA	BB	BB	BB	BB	AA	BB	AA	AA	AA	BB	AA	BB
ID 57	24.1827	BB	AA	BB	BB	BB	BB	AB	AB	AB	BB	AB	BB	BB	AA	BB	AA	AA	AA	BB	AA	AB
ID 198	15.5531	BB	AA	BB	BB	BB	BB	AB	AB	AB	BB	AB	BB	BB	AA	BB	AA	AA	AA	BB	AA	AB
ID 137	27.8811	BB	AA	BB	BB	BB	BB	BB	BB	AA	BB	BB	BB	BB	AA	BB	AA	AA	AA	BB	AA	BB
ID 18	17.2482	BB	AA	BB	BB	BB	BB	AB	AB	AB	BB	BB	BB	BB	AA	BB	AA	AA	AA	BB	AA	BB
ID 82	26.8244	BB	AA	BB	BB	BB	BB	AA	AA	BB	BB	AB	BB	BB	AA	BB	AA	AA	AA	BB	AA	AB
ID LIB 55	42.0583	BB	AA	BB	BB	BB	BB	AB	AB	AB	BB	BB	BB	BB	AA	BB	AA	AA	AA	BB	AA	BB
ID 193	17.4023	BB	AA	BB	BB	BB	BB	AB	AB	AB	BB	AB	BB	BB	AA	BB	AA	AA	AA	BB	AA	AB
ID 58	12.2179	BB	AA	BB	BB	BB	BB	AA	AA	BB	BB	AB	BB	BB	AA	BB	AA	AA	AA	BB	AA	AB
ID 109	69.7964	BB	AA	AB	BB	BB	AB	BB	BB	AA	BB	AA	BB	BB	AA	BB	AB	AA	AA	BB	AA	AA
ID 1	53.3076	BB	AA	BB	BB	BB	BB	BB	BB	AA	BB	AB	BB	BB	AA	BB	AA	AA	AA	BB	AA	AB
ID 128	46.3731	BB	AA	BB	BB	BB	BB	AA	AA	BB	BB	AB	BB	BB	AA	BB	AA	AA	AA	BB	AA	AB
ID LIB 25	1.68409	BB	AA	BB	BB	BB	BB	BB	BB	AA	BB	BB	BB	BB	AA	BB	AA	AA	AA	BB	AA	BB
ID 80	23.5663	BB	AA	BB	BB	BB	BB	AA	AA	BB	BB	BB	BB	BB	AA	BB	AA	AA	AA	BB	AA	BB
ID 45	35.6522	BB	AA	BB	BB	BB	AB	BB	BB	AA	BB	AA	BB	BB	AA	BB	AB	AA	AA	BB	AA	AA
ID 186	61.1668	BB	AA	AB	BB	BB	BB	AB	AB	AB	BB	AA	BB	BB	AA	BB	AA	AA	AA	BB	AA	AA
ID LIB 72	25.4155	BB	AA	BB	BB	BB	BB	AB	AB	AB	BB	BB	BB	BB	AA	BB	AA	AA	AA	BB	AA	BB
ID 102	28.4975	BB	AA	BB	BB	BB	BB	BB	BB	AA	BB	AA	BB	BB	AA	BB	AA	AA	AA	BB	AA	AA
ID 74	31.4254	BB	AA	BB	BB	BB	BB	AA	AA	BB	BB	BB	BB	BB	AA	BB	AA	AA	AA	BB	AA	BB
ID LIB 30	36.6648	BB	AA	BB	BB	BB	BB	AB	AB	AB	BB	AB	BB	BB	AA	BB	AA	AA	AA	BB	AA	AB
ID 2	20.9466	BB	AA	BB	BB	BB	BB	AB	AB	AB	BB	BB	BB	BB	AA	BB	AA	AA	AA	BB	AA	BB
ID 135	28.1233	BB	AA	BB	BB	BB	BB	AA	AA	BB	BB	BB	BB	BB	AA	BB	AB	AA	AA	BB	AA	BB
ID 100	30.4128	BB	AA	BB	BB	BB	BB	AA	AA	BB	BB	AB	BB	BB	AA	BB	AA	AA	AA	BB	AA	AB
ID LIB 78	33.5828	BB	AA	BB	BB	BB	BB	BB	BB	AA	BB	AB	BB	BB	AA	BB	AA	AA	AA	BB	AA	AB
ID 46	21.2548	BB	AA	BB	BB	BB	BB	BB	BB	AA	BB	AB	BB	BB	AA	BB	AA	AA	AA	BB	AA	AB
ID 188	2.3005	BB	AA	BB	BB	BB	BB	AA	AA	BB	BB	AB	BB	BB	AA	BB	AA	AA	AA	BB	AA	AB
ID 125	39.5927	BB	AA	BB	BB	BB	BB	AA	AA	BB	BB	AB	BB	BB	AA	BB	AA	AA	AA	BB	AA	AB
ID 11	43.9075	BB	AA	BB	BB	BB	BB	AB	AB	AB	BB	BB	BB	BB	AA	BB	AA	AA	AA	BB	AA	BB
ID 78	35.8943	BB	AA	BB	BB	BB	AB	BB	BB	AA	BB	AB	BB	BB	AA	BB	AA	AA	AA	BB	AA	AB
ID 185	14.0121	BB	AA	AB	BB	BB	BB	AB	AB	AB	BB	AB	BB	BB	AA	BB	AA	AA	AA	BB	AA	AB
ID 47	33.7479	BB	AA	BB	BB	BB	BB	AB	AB	AB	BB	AA	BB	BB	AA	BB	AA	AA	AA	BB	AA	AB
ID 101	47.4518	BB	AA	BB	BB	BB	BB	AB	AB	AB	BB	AB	BB	BB	AA	BB	AA	AA	AA	BB	AA	AB
ID LIB 91	28.1893	BB	AA	BB	BB	BB	BB	AB	AB	AB	BB	AB	BB	BB	AA	BB	AA	AA	AA	BB	AA	AB
ID N22B	41.0589	BB	AA	BB	BB	BB	BB	AB	BB	AA	BB	BB	BB	AB	BB	BB	AA	AA	AA	BB	AA	BB
ID O21C	47.9906	BB	AA	BB	BB	BB	BB	BB	BB	AA	BB	BB	BB	AB	BB	BB	AA	AA	AA	BB	AA	BB
ID M21F	63.1694	BB	AA	BB	BB	BB	BB	BB	BB	AA	BB	AA	BB	AB	AB	BB	AA	AA	AA	AB	AA	BB
ID N23D	62.5542	BB	AA	BB	AB	AB	BB	BB	BB	AA	BB	AB	BB	BB	AA	BB	AA	AA	AA	BB	AA	AB
ID N24B	56.8663	BB	AA	BB	BB	BB	AB	AB	AB	AB	BB	AA	BB	AB	AA	BB	AA	AA	AA	BB	AA	AB
ID N24A	68.24	BB	AA	AB	BB	BB	BB	AB	AB	AB	BB	AA	BB	AB	AA	BB	AB	AA	AA	BB	AA	AB
ID O21A	23.8602	BB	AA	BB	BB	BB	BB	AB	AB	AB	BB	AA	BB	AB	AA	BB	AA	AB	AB	AB	AA	AB
ID L22C	58.1156	BB	AA	BB	BB	NC	BB	BB	BB	AA	BB	AA	AB	AB	AB	BB	AA	AA	AA	BB	AA	BB
ID N22D	44.2471	BB	AA	BB	BB	BB	BB	BB	BB	AA	BB	BB	BB	BB	BB	BB	AA	AA	AA	BB	AA	BB
ID O23A	46.743	BB	AA	BB	BB	BB	BB	BB	BB	AA	BB	AA	BB	AB	AB	BB	AA	AA	AA	BB	AB	AA
ID L23D	57.1431	BB	AA	BB	BB	BB	BB	BB	BB	AA	BB	AA	BB	AB	AA	BB	AA	AB	AB	AB	AA	AB
ID O23F	50.0727	BB	AA	BB	BB	BB	BB	AB	AB	AB	BB	AB	BB	AB	AB	BB	AA	AA	AB	BB	AA	BB
ID O23C	60.0572	BB	AA	BB	BB	BB	BB	BB	BB	AA	BB	AA	BB	AB	AB	BB	AA	AA	AA	BB	AB	AA
ID M24A	51.5971	BB	AA	BB	BB	NC	BB	AB	AB	AB	BB	AA	BB	AA	AB	BB	AA	AB	AB	AB	AB	AA
ID L23B	25.8013	BB	AA	BB	BB	BB	BB	AB	AB	AB	BB	AA	AA	AA	AB	AB	AA	AB	AB	BB	AA	AB
ID M24F	70.1816	BB	AA	AB	AB	AB	BB	BB	BB	AA	BB	AA	AB	AA	AA	AB	AA	BB	BB	AB	AA	AA
ID L21F	23.9978	BB	AA	BB	BB	NC	AB	NC	AB	AB	BB	AA	BB	AB	BB	BB	AA	AA	AA	BB	AB	AA
ID L23A	56.7287	BB	AA	BB	BB	BB	BB	BB	BB	AA	BB	AB	BB	BB	AB	BB	AA	AA	AA	BB	AA	AB
ID O22A	52.8453	BB	AA	BB	BB	BB	BB	BB	BB	AA	BB	AA	BB	AB	AB	BB	AB	AA	AA	BB	AA	BB
ID N24C	58.2559	BB	AA	BB	BB	NC	BB	BB	BB	AA	BB	AA	AB	AA	AA	AB	AA	AB	AA	BB	AA	BB
ID N24F	75.7292	BB	AA	BB	BB	BB	BB	BB	BB	AA	BB	AA	BB	AB	AA	BB	AA	AB	AB	AB	AA	AA
ID M21C	49.24	BB	AA	BB	BB	BB	BB	AB	AB	AB	BB	AA	BB	AB	BB	BB	AA	AA	AA	BB	AB	AA
ID M24C	50.0715	BB	AA	BB	BB	NC	BB	BB	BB	AA	BB	AA	AB	AB	AB	BB	AA	AA	AA	BB	AA	AB
ID N21D	50.6252	BB	AA	BB	BB	BB	AB	AB	BB	AA	BB	AB	BB	AB	AB	BB	AA	AA	AA	BB	AA	BB
ID O23B	52.4293	BB	AA	BB	BB	BB	BB	AB	BB	AA	BB	AA	AB	AA	AB	BB	AA	AB	AB	AB	AA	AB
ID N23B	61.5834	BB	AA	BB	AB	AB	BB	BB	BB	AA	BB	AA	BB	AB	AA	BB	AA	AB	AB	AB	AA	AA
ID O21B	62.694	BB	AA	BB	BB	BB	BB	AB	BB	AA	BB	BB	BB	AB	BB	BB	AA	AA	AA	BB	AA	BB
ID L21E	29.1282	BB	AA	BB	BB	BB	BB	AA	AB	AB	BB	AB	BB	AA	AB	BB	AA	AB	AB	AB	AA	AB
ID O21D	59.7799	BB	AA	BB	BB	NC	BB	AB	AB	AB	BB	NC	BB	AA	AB	BB	AA	AB	AB	AB	AB	AA
ID M21A	55.7567	BB	AA	BB	BB	NC	BB	BB	BB	AA	BB	AB	BB	NC	AB	BB	AA	AA	AA	BB	AA	BB
ID O22D	31.2114	BB	AA	BB	BB	BB	BB	AB	BB	AA	BB	BB	BB	AB	BB	BB	AA	AA	AA	BB	AA	BB
ID N21A	42.8619	BB	AA	BB	BB	BB	BB	AB	AB	AB	BB	AA	BB	BB	AB	BB	AA	AA	AA	BB	AA	AB
ID M22F	71.8465	BB	AA	BB	BB	BB	AB	AB	BB	AA	BB	AA	AB	AA	AA	NC	AB	AB	AB	BB	AA	AB
ID N21B	21.2251	BB	AA	BB	BB	BB	BB	AA	AA	BB	BB	AA	BB	AA	AA	BB	AA	BB	BB	AA	AA	AA
ID M24E	30.5151	BB	AA	BB	BB	BB	BB	AB	AB	AB	BB	AA	BB	AB	AB	BB	AA	AB	AB	AB	AA	AB
ID L22B	48.962	BB	AA	BB	BB	BB	BB	AA	AA	BB	BB	AA	BB	AA	BB	BB	AA	AA	AA	BB	AB	AB
ID M21B	47.9934	BB	AA	BB	BB	BB	AB	AB	AB	AB	BB	AA	BB	AB	AB	BB	AA	AB	AB	AB	AA	AB
ID O22E	42.1684	BB	AA	BB	BB	BB	BB	AB	AB	AB	BB	AA	BB	AB	AB	BB	AA	AB	AB	AB	AA	AB
ID O23D	58.393	BB	AA	BB	BB	BB	BB	AB	BB	AA	BB	BB	BB	AB	BB	BB	AA	AA	AA	BB	AA	BB
ID M22A	82.5256	BB	AA	AB	BB	BB	AB	BB	BB	AA	BB	BB	BB	BB	BB	BB	AB	AA	AA	BB	AA	BB
ID N22A	38.2829	BB	AA	BB	BB	BB	BB	AB	BB	AA	BB	BB	BB	AB	BB	BB	AA	AA	AA	BB	AA	BB
ID M23A	54.0936	BB	AA	BB	BB	BB	BB	BB	BB	AA	BB	AB	BB	BB	AB	BB	AA	AA	AA	BB	AA	BB
ID M22E	84.4689	BB	AA	AB	BB	BB	BB	AB	BB	AA	BB	AA	BB	AA	AA	BB	AB	AB	AB	AB	AA	AB
ID L24C	48.5066	BB	AA	BB	BB	BB	BB	AB	AB	AB	BB	AA	BB	BB	AB	BB	AA	AA	AA	BB	AA	BB
ID M22B	61.4436	BB	AA	BB	BB	BB	BB	AB	BB	AA	BB	BB	BB	AB	BB	BB	AA	AA	AA	BB	AA	BB
ID O22C	37.7298	BB	AA	BB	BB	BB	BB	BB	BB	AA	BB	BB	BB	BB	BB	BB	AA	AA	AA	BB	AA	BB
ID N23F	49.6544	BB	AA	BB	BB	BB	BB	BB	BB	AA	BB	AA	BB	AB	AB	BB	AA	AA	AA	BB	AB	AA
ID O23E	40.2245	BB	AA	BB	BB	BB	BB	BB	BB	AA	BB	AA	BB	BB	AA	BB	AA	AA	AA	BB	AA	AB
